# Supplementary material for: Egg Protein Compositions over Embryonic Development in Haemaphysalis hystricis Ticks
Source: Animals (Basel). 2024 Nov 30;14(23):3466. doi: 10.3390/ani14233466 (PMC11640286; doi:10.3390/ani14233466)
Supplement: Supplementary file 1 [file animals-14-03466-s001.zip]

Archive with 2 entries (2 files):
- Supplementary-Table S1.pdf
- Supplementary-Table S2.pdf
